# Supplementary material for: Recognition of ATT Triplex and DNA:RNA Hybrid Structures by Benzothiazole Ligands
Source: Biomolecules. 2022 Feb 27;12(3):374. doi: 10.3390/biom12030374 (PMC8945811; doi:10.3390/biom12030374)
Supplement: Supplementary file 1 [file biomolecules-12-00374-s001.zip]

Archive with 1 entries (1 files):
- biomolecules-1600173-supplementary.pdf
